# Supplementary material for: Review: Sex-Specific Aspects in the Bariatric Treatment of Severely Obese Women
Source: Int J Environ Res Public Health. 2020 Apr 15;17(8):2734. doi: 10.3390/ijerph17082734 (PMC7216185; doi:10.3390/ijerph17082734)
Supplement: Supplementary file 1 [file ijerph-17-02734-s001.zip]

Archive with 2 entries (2 files):
- ijerph-736605 -Figure S1.pdf
- ijerph-736605-TableS1-S4.pdf
